# Supplementary material for: Intestinal Barrier Permeability in Obese Individuals with or without Metabolic Syndrome: A Systematic Review
Source: Nutrients. 2022 Sep 3;14(17):3649. doi: 10.3390/nu14173649 (PMC9459697; doi:10.3390/nu14173649)
Supplement: Supplementary file 1 [file nutrients-14-03649-s001.zip]

Archive with 3 entries (3 files):
- Figure S1 PRISMA flow diagram.pdf
- File S1 appendix.pdf
- Table S1 Nutrients_PRISMA_2020_checklist.pdf
